# Supplementary material for: MCPH1 Lack of Function Enhances Mitotic Cell Sensitivity Caused by Catalytic Inhibitors of Topo II
Source: Genes (Basel). 2020 Apr 8;11(4):406. doi: 10.3390/genes11040406 (PMC7231051; doi:10.3390/genes11040406)
Supplement: Supplementary file 1 [file genes-11-00406-s001.zip]

Archive with 4 entries (4 files):
- captions.docx
- Video1_control.gif
- Video2-MCPH1.gif
- Video3-MCPH1.gif
